# Supplementary material for: Effects of Spermidine on Mouse Gut Morphology, Metabolites, and Microbial Diversity
Source: Nutrients. 2023 Feb 1;15(3):744. doi: 10.3390/nu15030744 (PMC9919826; doi:10.3390/nu15030744)
Supplement: Supplementary file 1 [file nutrients-15-00744-s001.zip]

Archive with 3 entries (3 files):
- Table S1 Body weight data.xlsx
- Table S2 Intestinal morphology data.xlsx
- Table S3 polyamines content data.xlsx
