# Supplementary material for: Effects of Spermidine on Mouse Gut Morphology, Metabolites, and Microbial Diversity
Source: Nutrients. 2023 Feb 1;15(3):744. doi: 10.3390/nu15030744 (PMC9919826; doi:10.3390/nu15030744)
Supplement: Supplementary file 1 [file nutrients-15-00744-s001.zip › Table S1 Body weight data.xlsx]

## Sheet: Sheet1
	Control（g）				LSPD（g）				HSPD（g）
	211	212	212	210	214	204	202	210	210	209	211	216
	255	256	257	259	262	256	259	259	261	265	268	267
	268	266	265	267	273	270	271	270	285	286	288	292
	299	297	298	301	304	302	301	303	314	311	317	321
					Control	0.3 mmol/L	3.0 mmol/L
			Initial weight		211.25±0.96a	207.50±5.51a	211.50±3.11a
			Weight after a month		256.75±1.71b	260.25±3.50b	265.25±3.10a
			Weight after two months		266.50±1.29c	271.00±1.41b	287.75±3.10a
			Weight after three months		298.75±1.71b	302.50±1.29b	315.75±4.27a
