# Supplementary material for: Effects of Spermidine on Mouse Gut Morphology, Metabolites, and Microbial Diversity
Source: Nutrients. 2023 Feb 1;15(3):744. doi: 10.3390/nu15030744 (PMC9919826; doi:10.3390/nu15030744)
Supplement: Supplementary file 1 [file nutrients-15-00744-s001.zip › Table S2 Intestinal morphology data.xlsx]

## Sheet: Villous height
Duodenum
Villous height（μm）
Control	0.2956	0.22809	0.220495	0.392823	0.364393	0.359064
LSPD	0.369209	0.383264	0.383696
HSPD	0.277776	0.302754	0.301719	0.414432	0.371146	0.452138
jejunum
Villous height（μm）
Control	0.334805	0.363559	0.366612	0.318591	0.299069	0.330948
LSPD	0.223809	0.24154	0.225999	0.348411	0.315387	0.324149
HSPD	0.436978	0.401549	0.430063	0.406021	0.415561	0.411482
ileum
Villous height（μm）
Control	0.231546	0.232102	0.241996	0.227551	0.192529	0.20451
LSPD	0.240874	0.238764	0.230443	0.356898	0.36659	0.37688
HSPD	0.181422	0.222359	0.227051	0.210101	0.213446	0.213626
		Control	LSPD	HSPD
	Duodenum	0.310±0.074a	0.379±0.008a	0.353±0.070a
	jejunum	0.336±0.026b	0.278±0.056c	0.417±0.014a
	ileum	0.222±0.019b	0.302±0.072a	0.211±0.016b

## Sheet: Crypt depth
Duodenum
Crypt depth（μm）
Control	0.0882828	0.0868937	0.0853582	0.0915042	0.0747774	0.0747774
LSPD	0.127755	0.084507	0.0827144
HSPD	0.0819913	0.080721	0.100814	0.104995	0.101244	0.103536			Control		LSPD		HSPD
								Duodenum	0.084±0.007a		0.098±0.026a		0.096±0.011a
								jejunum	0.0716±0.016b		0.096±0.009a		0.100±0.010a
jejunum								ileum	0.076±0.007a		0.087±0.003a		0.077±0.015a
Crypt depth（μm）
Control	0.0735074	0.0722552	0.0715723	0.0858689	0.0840961	0.0712661
LSPD	0.0864665	0.0864665	0.0873794	0.0834216	0.0846995	0.0909165
HSPD	0.0920953	0.0828209	0.093558	0.064815	0.0624474	0.0639827
ileum
Crypt depth（μm）
Control	0.084861	0.0826291	0.0888205	0.0549974	0.0537452	0.064815
LSPD	0.0864665	0.0906285	0.0868328	0.103536	0.106038	0.10505
HSPD	0.0848402	0.0999548	0.0920953	0.111525	0.101115	0.110823

## Sheet: Villus height crypt depth
Duodenum
Villus height: crypt depth
Control	3.40186	2.56113	3.13578	4.29295	5.6236	4.28741
LSPD	2.88998	2.76072	4.54041
HSPD	3.38787	3.75062	2.84794	3.94715	3.66584	3.09674
jejunum										Control		LSPD		HSPD
Villus height: crypt depth									Duodenum	3.884±1.086a		3.397±0.992a		3.449±0.418a
Control	3.14996	3.1824	3.2429	2.64998	2.43187	2.28253			jejunum	4.558±0.841a		3.068±0.804b		3.980±0.369a
									ileum	2.283±0.421a		3.546±0.790a		3.000±0.685a
LSPD	3.12749	2.76134	2.63727	4.27825	4.32813	4.14535
HSPD	2.40842	2.144	2.74147	3.95412	3.41801	3.33881
ileum
Villus height: crypt depth
Control	3.75427	4.01539	3.72603	5.33998	4.8571	5.65628
LSPD	3.71058	3.63211	4.01309	2.46515	2.43365	2.15134
HSPD	3.72715	4.0173	4.66976	4.02742	3.72617	3.71298
