# Supplementary material for: Effects of Spermidine on Mouse Gut Morphology, Metabolites, and Microbial Diversity
Source: Nutrients. 2023 Feb 1;15(3):744. doi: 10.3390/nu15030744 (PMC9919826; doi:10.3390/nu15030744)
Supplement: Supplementary file 1 [file nutrients-15-00744-s001.zip › Table S3 polyamines content data.xlsx]

## Sheet: putrescine
Putrescine content（mg/kg）
duodenum	control	6.82876	8.22181	7.29797
	LSPD	7.98212	11.7675	20.138
	HSPD	7.57825	7.22307	6.77435
jejunum	control	8.76417	9.30316
	LSPD	7.02916	7.30146
	HSPD	7.57825	7.22307
ileum	control	4.14516	8.62162
	LSPD	11.2307	11.0801
	HSPD	8.32985	9.04795
colon	control	5.83673	8.46095	4.33958
	LSPD	6.12491	7.57647	9.46866
	HSPD	10.346	6.61179	10.568
Cecal contents	control	14.0318	14.4472
	LSPD	12.7505	6.76965
	HSPD	14.0043	16.5458
Colonic contents	control	10.9885	11.3794
	LSPD	11.3288	11.4129
	HSPD	8.05731	7.98478

## Sheet: spermidine
Spermidine content（mg/kg）
duodenum	control	124.728	130.291
	LSPD	125.337	146.683
	HSPD	137.372	142.447
jejunum	control	139.11	119.413
	LSPD	162.91	136.344
	HSPD	102.253	97.6914
ileum	control	110.552	144.75
	LSPD	146.947	141.258
	HSPD	162.916	129.344
colon	control	87.6225	82.5771
	LSPD	139.188	111.817
	HSPD	94.1045	92.7959
Cecal contents	control	194.877	160.649
	LSPD	95.1079	128.291
	HSPD	226.008	217.027
Colonic contents	control	24.4997	29.2272
	LSPD	69.3925	26.8792
	HSPD	40.9401	39.9298

## Sheet: spermine
Spermidine content（mg/kg）
duodenum	control	28.1043	34.5395
	LSPD	70.2416	69.1342
	HSPD	40.4271	34.6057
jejunum	control	77.2707	87.4771
	LSPD	59.372	67.6075
	HSPD	95.9599	94.9551
ileum	control	42.8733	76.3519
	LSPD	114.729	108.617
	HSPD	64.3232	77.2923
colon	control	85.4442	72.7632
	LSPD	65.9851	73.9499
	HSPD	101.954	90.2775
Cecal contents	control	11.2029	7.70728
	LSPD	16.4176	9.09111
	HSPD	2.36567
Colonic contents	control	46.6812	53.4379
	LSPD	2.51282	12.3513
	HSPD	14.802	10.594
